# Supplementary material for: A systems genetics study of swine illustrates mechanisms underlying human phenotypic traits
Source: BMC Genomics. 2015 Feb 14;16(1):88. doi: 10.1186/s12864-015-1240-y (PMC4336704; doi:10.1186/s12864-015-1240-y)
Supplement: Additional file 1: Table S1. — Loci significantly associated with MCH (mean corpuscular hemoglobin) in the swine F2 cross at false discover rate (FDR) <5% (corresponding P = 4.85 × 10− 6). [file 12864_2015_1240_MOESM1_ESM.xlsx]

## Sheet: SupplementaryTable1_mch
chromosome	SNP marker	Position	p-value	effect size	mapped genes
1	MARC0086427	188164828	2.96604e-08	0.81737	FBXO33 THSD4
2	ALGA0011362	2633346	3.6183e-08	0.499104	CPT1A IGHMBP2 MRPL21 TPCN2
3	MARC0108629	113682317	3.36113e-07	0.609162	LTBP1 TTC27
4	ASGA0017479	4838029	6.58992e-07	0.65841	CU464074.1
4	ALGA0028348	123664841	2.42633e-06	0.59422
8	MARC0034580	43425758	8.62544e-21	1.52533	KIT
9	ASGA0102646	151967379	1.20548e-06	0.668137
10	MARC0090810	38405397	3.00391e-10	0.860975	ACO1
11	M1GA0014654	3503620	2.08858e-06	0.531903	ATP8A2 CDK8 RNF6
15	ASGA0071241	143683671	3.43937e-06	0.644209
18	ALGA0098882	57936786	3.71516e-08	0.817763	GLI3 INHBA
18	ASGA0078633	2827030	2.37516e-06	0.500932	EN2 INSIG1 RBM33 SHH
