# Supplementary material for: A systems genetics study of swine illustrates mechanisms underlying human phenotypic traits
Source: BMC Genomics. 2015 Feb 14;16(1):88. doi: 10.1186/s12864-015-1240-y (PMC4336704; doi:10.1186/s12864-015-1240-y)
Supplement: Additional file 2: Table S2. — Human GWAS candidates for MCH (mean corpuscular hemoglobin)/MCV (mean corpuscular volume) retrieved from the NHGRI GWAS catalog (www.genome.gov/gwastudies). All SNP associations pass the genomewide p-value cutoff 1e-8. [file 12864_2015_1240_MOESM2_ESM.xlsx]

## Sheet: Sheet1
Supplementary Table 2 Human GWAS candidates for MCH (mean corpuscular hemoglobin)/MCV (mean corpuscular volume) retrieved from the NHGRI GWAS catalog (www.genome.gov/gwastudies). All SNP associations pass the genomewide p-value cutoff 1e-8.
Date Added to Catalog	PUBMEDID	First Author	Date	Journal	Link	Study	Disease/Trait	Initial Sample Size	Replication Sample Size	Region	Chr_id	Chr_pos	Reported Gene(s)	Mapped_gene	SNPs	p-Value	Pvalue_mlog	OR or beta	Platform [SNPs passing QC]
2009-11-03	19862010	Ganesh SK	2009-10-11	Nat Genet	http://www.ncbi.nlm.nih.gov/pubmed/19862010?itool=EntrezSystem2.PEntrez.Pubmed.Pubmed_ResultsPanel.Pubmed_RVDocSum&ordinalpos=1	Multiple loci influence erythrocyte phenotypes in the CHARGE Consortium.	Mean corpuscular volume	24,167 European ancestry individuals	9,456 European ancestry individuals	10q11.21	10	46024729	MARCH8	MARCH8	rs11239550	1E-10	10	.00	Affymetrix & Illumina [~2.5 million](imputed)
2009-11-03	19862010	Ganesh SK	2009-10-11	Nat Genet	http://www.ncbi.nlm.nih.gov/pubmed/19862010?itool=EntrezSystem2.PEntrez.Pubmed.Pubmed_ResultsPanel.Pubmed_RVDocSum&ordinalpos=1	Multiple loci influence erythrocyte phenotypes in the CHARGE Consortium.	Mean corpuscular volume	24,167 European ancestry individuals	9,456 European ancestry individuals	16p13.3	16	304803	ITFG3	ITFG3	rs7189020	2E-12	11.699	.00	Affymetrix & Illumina [~2.5 million](imputed)
2009-11-03	19862010	Ganesh SK	2009-10-11	Nat Genet	http://www.ncbi.nlm.nih.gov/pubmed/19862010?itool=EntrezSystem2.PEntrez.Pubmed.Pubmed_ResultsPanel.Pubmed_RVDocSum&ordinalpos=1	Multiple loci influence erythrocyte phenotypes in the CHARGE Consortium.	Mean corpuscular hemoglobin	24,167 European ancestry individuals	9,456 European ancestry individuals	16p13.3	16	309155	ITFG3	ITFG3	rs1122794	3E-10	9.52288	.00	Affymetrix & Illumina [~2.5 million](imputed)
2009-11-03	19862010	Ganesh SK	2009-10-11	Nat Genet	http://www.ncbi.nlm.nih.gov/pubmed/19862010?itool=EntrezSystem2.PEntrez.Pubmed.Pubmed_ResultsPanel.Pubmed_RVDocSum&ordinalpos=1	Multiple loci influence erythrocyte phenotypes in the CHARGE Consortium.	Mean corpuscular volume	24,167 European ancestry individuals	9,456 European ancestry individuals	19p13.2	19	12932269	RTBDN	RNASEH2A - RTBDN	rs7255045	2E-12	11.699	.00	Affymetrix & Illumina [~2.5 million](imputed)
2009-11-03	19862010	Ganesh SK	2009-10-11	Nat Genet	http://www.ncbi.nlm.nih.gov/pubmed/19862010?itool=EntrezSystem2.PEntrez.Pubmed.Pubmed_ResultsPanel.Pubmed_RVDocSum&ordinalpos=1	Multiple loci influence erythrocyte phenotypes in the CHARGE Consortium.	Mean corpuscular hemoglobin	24,167 European ancestry individuals	9,456 European ancestry individuals	19p13.2	19	13001547	GCDH	GCDH	rs11085824	1E-11	11	.00	Affymetrix & Illumina [~2.5 million](imputed)
2009-11-03	19862010	Ganesh SK	2009-10-11	Nat Genet	http://www.ncbi.nlm.nih.gov/pubmed/19862010?itool=EntrezSystem2.PEntrez.Pubmed.Pubmed_ResultsPanel.Pubmed_RVDocSum&ordinalpos=1	Multiple loci influence erythrocyte phenotypes in the CHARGE Consortium.	Mean corpuscular volume	24,167 European ancestry individuals	9,456 European ancestry individuals	22q12.3	22	37470224	TMPRSS6	TMPRSS6	rs2413450	3E-41	40.5229	.01	Affymetrix & Illumina [~2.5 million](imputed)
2009-11-03	19862010	Ganesh SK	2009-10-11	Nat Genet	http://www.ncbi.nlm.nih.gov/pubmed/19862010?itool=EntrezSystem2.PEntrez.Pubmed.Pubmed_ResultsPanel.Pubmed_RVDocSum&ordinalpos=1	Multiple loci influence erythrocyte phenotypes in the CHARGE Consortium.	Mean corpuscular hemoglobin	24,167 European ancestry individuals	9,456 European ancestry individuals	22q12.3	22	37470224	TMPRSS6	TMPRSS6	rs2413450	9E-34	33.0458	.01	Affymetrix & Illumina [~2.5 million](imputed)
2009-11-03	19862010	Ganesh SK	2009-10-11	Nat Genet	http://www.ncbi.nlm.nih.gov/pubmed/19862010?itool=EntrezSystem2.PEntrez.Pubmed.Pubmed_ResultsPanel.Pubmed_RVDocSum&ordinalpos=1	Multiple loci influence erythrocyte phenotypes in the CHARGE Consortium.	Mean corpuscular volume	24,167 European ancestry individuals	9,456 European ancestry individuals	22q13.33	22	50971752	ECGF1	ODF3B	rs131794	1E-15	15	.00	Affymetrix & Illumina [~2.5 million](imputed)
2009-11-03	19862010	Ganesh SK	2009-10-11	Nat Genet	http://www.ncbi.nlm.nih.gov/pubmed/19862010?itool=EntrezSystem2.PEntrez.Pubmed.Pubmed_ResultsPanel.Pubmed_RVDocSum&ordinalpos=1	Multiple loci influence erythrocyte phenotypes in the CHARGE Consortium.	Mean corpuscular volume	24,167 European ancestry individuals	9,456 European ancestry individuals	2p16.1	2	60608759	BCL11A	FLJ30838 - MIR4432	rs2540917	1E-14	14	.00	Affymetrix & Illumina [~2.5 million](imputed)
2009-11-03	19862010	Ganesh SK	2009-10-11	Nat Genet	http://www.ncbi.nlm.nih.gov/pubmed/19862010?itool=EntrezSystem2.PEntrez.Pubmed.Pubmed_ResultsPanel.Pubmed_RVDocSum&ordinalpos=1	Multiple loci influence erythrocyte phenotypes in the CHARGE Consortium.	Mean corpuscular volume	24,167 European ancestry individuals	9,456 European ancestry individuals	3q29	3	195800547	TFRC	TFRC	rs9859260	8E-14	13.0969	.00	Affymetrix & Illumina [~2.5 million](imputed)
2009-11-03	19862010	Ganesh SK	2009-10-11	Nat Genet	http://www.ncbi.nlm.nih.gov/pubmed/19862010?itool=EntrezSystem2.PEntrez.Pubmed.Pubmed_ResultsPanel.Pubmed_RVDocSum&ordinalpos=1	Multiple loci influence erythrocyte phenotypes in the CHARGE Consortium.	Mean corpuscular hemoglobin	24,167 European ancestry individuals	9,456 European ancestry individuals	3q29	3	195809139	TFRC	TFRC	rs11915082	8E-13	12.0969	.00	Affymetrix & Illumina [~2.5 million](imputed)
2009-11-03	19862010	Ganesh SK	2009-10-11	Nat Genet	http://www.ncbi.nlm.nih.gov/pubmed/19862010?itool=EntrezSystem2.PEntrez.Pubmed.Pubmed_ResultsPanel.Pubmed_RVDocSum&ordinalpos=1	Multiple loci influence erythrocyte phenotypes in the CHARGE Consortium.	Mean corpuscular volume	24,167 European ancestry individuals	9,456 European ancestry individuals	4q12	4	55407762	KIT	PDGFRA - KIT	rs172629	1E-15	15	.00	Affymetrix & Illumina [~2.5 million](imputed)
2009-11-03	19862010	Ganesh SK	2009-10-11	Nat Genet	http://www.ncbi.nlm.nih.gov/pubmed/19862010?itool=EntrezSystem2.PEntrez.Pubmed.Pubmed_ResultsPanel.Pubmed_RVDocSum&ordinalpos=1	Multiple loci influence erythrocyte phenotypes in the CHARGE Consortium.	Mean corpuscular volume	24,167 European ancestry individuals	9,456 European ancestry individuals	6p21.1	6	41925159	CCND3, BYSL	CCND3	rs9349205	1E-31	31	.01	Affymetrix & Illumina [~2.5 million](imputed)
2009-11-03	19862010	Ganesh SK	2009-10-11	Nat Genet	http://www.ncbi.nlm.nih.gov/pubmed/19862010?itool=EntrezSystem2.PEntrez.Pubmed.Pubmed_ResultsPanel.Pubmed_RVDocSum&ordinalpos=1	Multiple loci influence erythrocyte phenotypes in the CHARGE Consortium.	Mean corpuscular hemoglobin	24,167 European ancestry individuals	9,456 European ancestry individuals	6p21.1	6	41925159	CCND3, BYSL	CCND3	rs9349205	8E-20	19.0969	.01	Affymetrix & Illumina [~2.5 million](imputed)
2009-11-03	19862010	Ganesh SK	2009-10-11	Nat Genet	http://www.ncbi.nlm.nih.gov/pubmed/19862010?itool=EntrezSystem2.PEntrez.Pubmed.Pubmed_ResultsPanel.Pubmed_RVDocSum&ordinalpos=1	Multiple loci influence erythrocyte phenotypes in the CHARGE Consortium.	Mean corpuscular volume	24,167 European ancestry individuals	9,456 European ancestry individuals	6p22.2	6	26093141	HFE	HFE	rs1800562	1E-46	46	.01	Affymetrix & Illumina [~2.5 million](imputed)
2009-11-03	19862010	Ganesh SK	2009-10-11	Nat Genet	http://www.ncbi.nlm.nih.gov/pubmed/19862010?itool=EntrezSystem2.PEntrez.Pubmed.Pubmed_ResultsPanel.Pubmed_RVDocSum&ordinalpos=1	Multiple loci influence erythrocyte phenotypes in the CHARGE Consortium.	Mean corpuscular hemoglobin	24,167 European ancestry individuals	9,456 European ancestry individuals	6p22.2	6	25842951	SLC17A3	SLC17A1 - SLC17A3	rs1408272	4E-39	38.3979	.02	Affymetrix & Illumina [~2.5 million](imputed)
2009-11-03	19862010	Ganesh SK	2009-10-11	Nat Genet	http://www.ncbi.nlm.nih.gov/pubmed/19862010?itool=EntrezSystem2.PEntrez.Pubmed.Pubmed_ResultsPanel.Pubmed_RVDocSum&ordinalpos=1	Multiple loci influence erythrocyte phenotypes in the CHARGE Consortium.	Mean corpuscular volume	24,167 European ancestry individuals	9,456 European ancestry individuals	6q21	6	109616420	CD164	CCDC162P	rs9374080	4E-10	9.39794	.00	Affymetrix & Illumina [~2.5 million](imputed)
2009-11-03	19862010	Ganesh SK	2009-10-11	Nat Genet	http://www.ncbi.nlm.nih.gov/pubmed/19862010?itool=EntrezSystem2.PEntrez.Pubmed.Pubmed_ResultsPanel.Pubmed_RVDocSum&ordinalpos=1	Multiple loci influence erythrocyte phenotypes in the CHARGE Consortium.	Mean corpuscular volume	24,167 European ancestry individuals	9,456 European ancestry individuals	6q23.3	6	135426573	HBS1L, MYB	HBS1L - MYB	rs4895441	7E-86	85.1549	.01	Affymetrix & Illumina [~2.5 million](imputed)
2009-11-03	19862010	Ganesh SK	2009-10-11	Nat Genet	http://www.ncbi.nlm.nih.gov/pubmed/19862010?itool=EntrezSystem2.PEntrez.Pubmed.Pubmed_ResultsPanel.Pubmed_RVDocSum&ordinalpos=1	Multiple loci influence erythrocyte phenotypes in the CHARGE Consortium.	Mean corpuscular hemoglobin	24,167 European ancestry individuals	9,456 European ancestry individuals	6q23.3	6	135418916	HBS1L, MYB	HBS1L - MYB	rs7776054	7E-69	68.1549	.01	Affymetrix & Illumina [~2.5 million](imputed)
2009-11-03	19862010	Ganesh SK	2009-10-11	Nat Genet	http://www.ncbi.nlm.nih.gov/pubmed/19862010?itool=EntrezSystem2.PEntrez.Pubmed.Pubmed_ResultsPanel.Pubmed_RVDocSum&ordinalpos=1	Multiple loci influence erythrocyte phenotypes in the CHARGE Consortium.	Mean corpuscular volume	24,167 European ancestry individuals	9,456 European ancestry individuals	6q24.1	6	139839423	CITED2	CITED2 - ATP5F1P6	rs643381	5E-25	24.301	.00	Affymetrix & Illumina [~2.5 million](imputed)
2009-11-03	19862010	Ganesh SK	2009-10-11	Nat Genet	http://www.ncbi.nlm.nih.gov/pubmed/19862010?itool=EntrezSystem2.PEntrez.Pubmed.Pubmed_ResultsPanel.Pubmed_RVDocSum&ordinalpos=1	Multiple loci influence erythrocyte phenotypes in the CHARGE Consortium.	Mean corpuscular hemoglobin	24,167 European ancestry individuals	9,456 European ancestry individuals	6q24.1	6	139838419	CITED2	CITED2 - ATP5F1P6	rs628751	1E-17	17	.00	Affymetrix & Illumina [~2.5 million](imputed)
2009-11-03	19862010	Ganesh SK	2009-10-11	Nat Genet	http://www.ncbi.nlm.nih.gov/pubmed/19862010?itool=EntrezSystem2.PEntrez.Pubmed.Pubmed_ResultsPanel.Pubmed_RVDocSum&ordinalpos=1	Multiple loci influence erythrocyte phenotypes in the CHARGE Consortium.	Mean corpuscular volume	24,167 European ancestry individuals	9,456 European ancestry individuals	7p12.2	7	50428428	IKZF1	IKZF1 - FIGNL1	rs12718597	5E-13	12.301	.00	Affymetrix & Illumina [~2.5 million](imputed)
2009-11-03	19862010	Ganesh SK	2009-10-11	Nat Genet	http://www.ncbi.nlm.nih.gov/pubmed/19862010?itool=EntrezSystem2.PEntrez.Pubmed.Pubmed_ResultsPanel.Pubmed_RVDocSum&ordinalpos=1	Multiple loci influence erythrocyte phenotypes in the CHARGE Consortium.	Mean corpuscular volume	24,167 European ancestry individuals	9,456 European ancestry individuals	7q22.1	7	100214015	TFR2	MOSPD3 - TFR2	rs7786877	3E-11	10.5229	.00	Affymetrix & Illumina [~2.5 million](imputed)
2009-11-03	19862010	Ganesh SK	2009-10-11	Nat Genet	http://www.ncbi.nlm.nih.gov/pubmed/19862010?itool=EntrezSystem2.PEntrez.Pubmed.Pubmed_ResultsPanel.Pubmed_RVDocSum&ordinalpos=1	Multiple loci influence erythrocyte phenotypes in the CHARGE Consortium.	Mean corpuscular volume	24,167 European ancestry individuals	9,456 European ancestry individuals	9p24.1	9	4856877	RCL1	RCL1	rs10758658	3E-20	19.5229	.00	Affymetrix & Illumina [~2.5 million](imputed)
2009-11-03	19862010	Ganesh SK	2009-10-11	Nat Genet	http://www.ncbi.nlm.nih.gov/pubmed/19862010?itool=EntrezSystem2.PEntrez.Pubmed.Pubmed_ResultsPanel.Pubmed_RVDocSum&ordinalpos=1	Multiple loci influence erythrocyte phenotypes in the CHARGE Consortium.	Mean corpuscular hemoglobin	24,167 European ancestry individuals	9,456 European ancestry individuals	9p24.1	9	4856877	RCL1	RCL1	rs10758658	2E-14	13.699	.00	Affymetrix & Illumina [~2.5 million](imputed)
2013-03-15	23263863	Li J	2012-12-20	Hum Mol Genet	http://www.ncbi.nlm.nih.gov/pubmed/23263863	GWAS of blood cell traits identifies novel associated loci and epistatic interactions in Caucasian and African-American children.	Mean corpuscular volume	7,943 African American children, 6,234 European ancestry children	NR	16p13.3	16	184390	Alpha-globin cluster	NPRL3	rs7203560	8E-43	42.0969	2.56	Illumina [544,917]
2013-03-15	23263863	Li J	2012-12-20	Hum Mol Genet	http://www.ncbi.nlm.nih.gov/pubmed/23263863	GWAS of blood cell traits identifies novel associated loci and epistatic interactions in Caucasian and African-American children.	Mean corpuscular volume	7,943 African American children, 6,234 European ancestry children	NR	16p13.3	16	240280	Alpha-globin cluster	LUC7L	rs1211375	1E-16	16	.53	Illumina [544,917]
2013-03-15	23263863	Li J	2012-12-20	Hum Mol Genet	http://www.ncbi.nlm.nih.gov/pubmed/23263863	GWAS of blood cell traits identifies novel associated loci and epistatic interactions in Caucasian and African-American children.	Mean corpuscular volume	7,943 African American children, 6,234 European ancestry children	NR	22q12.3	22	37462936	TMPRSS6	TMPRSS6	rs855791	7E-12	11.1549	.46	Illumina [544,917]
2013-03-15	23263863	Li J	2012-12-20	Hum Mol Genet	http://www.ncbi.nlm.nih.gov/pubmed/23263863	GWAS of blood cell traits identifies novel associated loci and epistatic interactions in Caucasian and African-American children.	Mean corpuscular volume	7,943 African American children, 6,234 European ancestry children	NR	22q12.3	22	37462936	TMPRSS6	TMPRSS6	rs855791	2E-9	8.69897	.48	Illumina [544,917]
2013-03-15	23263863	Li J	2012-12-20	Hum Mol Genet	http://www.ncbi.nlm.nih.gov/pubmed/23263863	GWAS of blood cell traits identifies novel associated loci and epistatic interactions in Caucasian and African-American children.	Mean corpuscular volume	7,943 African American children, 6,234 European ancestry children	NR	6q23.3	6	135419018	HBS1L, MYB	HBS1L - MYB	rs9399137	1E-11	11	.55	Illumina [544,917]
2013-03-15	23263863	Li J	2012-12-20	Hum Mol Genet	http://www.ncbi.nlm.nih.gov/pubmed/23263863	GWAS of blood cell traits identifies novel associated loci and epistatic interactions in Caucasian and African-American children.	Mean corpuscular volume	7,943 African American children, 6,234 European ancestry children	NR	6q23.3	6	135418635	HBS1L, MYB	HBS1L - MYB	rs7775698	2E-9	8.69897	.54	Illumina [544,917]
2013-03-15	23263863	Li J	2012-12-20	Hum Mol Genet	http://www.ncbi.nlm.nih.gov/pubmed/23263863	GWAS of blood cell traits identifies novel associated loci and epistatic interactions in Caucasian and African-American children.	Mean corpuscular volume	7,943 African American children, 6,234 European ancestry children	NR	Xq28	23	154014107	MPP1	MPP1	rs5987027	4E-10	9.39794	.92	Illumina [544,917]
2013-03-20	23263863	Li J	2012-12-20	Hum Mol Genet	http://www.ncbi.nlm.nih.gov/pubmed/23263863	GWAS of blood cell traits identifies novel associated loci and epistatic interactions in Caucasian and African-American children.	Mean corpuscular hemoglobin	7,943 African American children, 6,234 European ancestry children	NR	16p13.3	16	184390	Alpha-globin cluster	NPRL3	rs7203560	5E-62	61.301	1.26	Illumina [544,917]
2013-03-20	23263863	Li J	2012-12-20	Hum Mol Genet	http://www.ncbi.nlm.nih.gov/pubmed/23263863	GWAS of blood cell traits identifies novel associated loci and epistatic interactions in Caucasian and African-American children.	Mean corpuscular hemoglobin	7,943 African American children, 6,234 European ancestry children	NR	16p13.3	16	240280	Alpha-globin cluster	LUC7L	rs1211375	3E-17	16.5229	.21	Illumina [544,917]
2013-03-20	23263863	Li J	2012-12-20	Hum Mol Genet	http://www.ncbi.nlm.nih.gov/pubmed/23263863	GWAS of blood cell traits identifies novel associated loci and epistatic interactions in Caucasian and African-American children.	Mean corpuscular hemoglobin	7,943 African American children, 6,234 European ancestry children	NR	22q12.3	22	37462936	TMPRSS6	TMPRSS6	rs855791	7E-19	18.1549	.23	Illumina [544,917]
2013-03-20	23263863	Li J	2012-12-20	Hum Mol Genet	http://www.ncbi.nlm.nih.gov/pubmed/23263863	GWAS of blood cell traits identifies novel associated loci and epistatic interactions in Caucasian and African-American children.	Mean corpuscular hemoglobin	7,943 African American children, 6,234 European ancestry children	NR	22q12.3	22	37462936	TMPRSS6	TMPRSS6	rs855791	5E-14	13.301	.23	Illumina [544,917]
2013-03-20	23263863	Li J	2012-12-20	Hum Mol Genet	http://www.ncbi.nlm.nih.gov/pubmed/23263863	GWAS of blood cell traits identifies novel associated loci and epistatic interactions in Caucasian and African-American children.	Mean corpuscular hemoglobin	7,943 African American children, 6,234 European ancestry children	NR	6p22.2	6	26093141	HFE	HFE	rs1800562	7E-9	8.1549	.36	Illumina [544,917]
2013-03-20	23263863	Li J	2012-12-20	Hum Mol Genet	http://www.ncbi.nlm.nih.gov/pubmed/23263863	GWAS of blood cell traits identifies novel associated loci and epistatic interactions in Caucasian and African-American children.	Mean corpuscular hemoglobin	7,943 African American children, 6,234 European ancestry children	NR	6q23.3	6	135419018	HBS1L, MYB	HBS1L - MYB	rs9399137	4E-15	14.3979	.25	Illumina [544,917]
2013-03-20	23263863	Li J	2012-12-20	Hum Mol Genet	http://www.ncbi.nlm.nih.gov/pubmed/23263863	GWAS of blood cell traits identifies novel associated loci and epistatic interactions in Caucasian and African-American children.	Mean corpuscular hemoglobin	7,943 African American children, 6,234 European ancestry children	NR	6q23.3	6	135418635	HBS1L, MYB	HBS1L - MYB	rs7775698	4E-13	12.3979	.25	Illumina [544,917]
2013-03-20	23263863	Li J	2012-12-20	Hum Mol Genet	http://www.ncbi.nlm.nih.gov/pubmed/23263863	GWAS of blood cell traits identifies novel associated loci and epistatic interactions in Caucasian and African-American children.	Mean corpuscular hemoglobin	7,943 African American children, 6,234 European ancestry children	NR	6q24.1	6	139835689	CITED2	CITED2 - ATP5F1P6	rs668459	9E-9	8.04576	.14	Illumina [544,917]
2013-09-04 04:10:29	20139978	Kamatani Y	2010-02-07	Nat Genet	http://www.ncbi.nlm.nih.gov/pubmed/20139978?itool=EntrezSystem2.PEntrez.Pubmed.Pubmed_ResultsPanel.Pubmed_RVDocSum&ordinalpos=1	Genome-wide association study of hematological and biochemical traits in a Japanese population.	Mean corpuscular hemoglobin	Up to 14,362 Japanese ancestry individuals	NR	10q11.21	10	45955064	ALOX5,MARCH8,ANUBL1,FAM21C,AGAP4	MARCH8	rs2279434	4E-12	11.3979	.13	Illumina [561,583]
2013-09-04 04:10:29	20139978	Kamatani Y	2010-02-07	Nat Genet	http://www.ncbi.nlm.nih.gov/pubmed/20139978?itool=EntrezSystem2.PEntrez.Pubmed.Pubmed_ResultsPanel.Pubmed_RVDocSum&ordinalpos=1	Genome-wide association study of hematological and biochemical traits in a Japanese population.	Mean corpuscular volume	14,364 Japanese ancestry individuals	NR	10q11.21	10	45955064	ALOX5,MARCH8,ANUBL1,FAM21C,AGAP4	MARCH8	rs2279434	3E-11	10.5229	.12	Illumina [561,583]
2013-09-04 04:10:29	20139978	Kamatani Y	2010-02-07	Nat Genet	http://www.ncbi.nlm.nih.gov/pubmed/20139978?itool=EntrezSystem2.PEntrez.Pubmed.Pubmed_ResultsPanel.Pubmed_RVDocSum&ordinalpos=1	Genome-wide association study of hematological and biochemical traits in a Japanese population.	Mean corpuscular hemoglobin	Up to 14,362 Japanese ancestry individuals	NR	10q11.23	10	51593354	MSMB,NCOA4,TIMM23	TIMM23	rs7085433	6E-10	9.22185	.10	Illumina [561,583]
2013-09-04 04:10:29	20139978	Kamatani Y	2010-02-07	Nat Genet	http://www.ncbi.nlm.nih.gov/pubmed/20139978?itool=EntrezSystem2.PEntrez.Pubmed.Pubmed_ResultsPanel.Pubmed_RVDocSum&ordinalpos=1	Genome-wide association study of hematological and biochemical traits in a Japanese population.	Mean corpuscular volume	14,364 Japanese ancestry individuals	NR	10q11.23	10	51593354	MSMB,NCOA4,TIMM23	TIMM23	rs7085433	7E-9	8.1549	.10	Illumina [561,583]
2013-09-04 04:10:29	20139978	Kamatani Y	2010-02-07	Nat Genet	http://www.ncbi.nlm.nih.gov/pubmed/20139978?itool=EntrezSystem2.PEntrez.Pubmed.Pubmed_ResultsPanel.Pubmed_RVDocSum&ordinalpos=1	Genome-wide association study of hematological and biochemical traits in a Japanese population.	Mean corpuscular hemoglobin	Up to 14,362 Japanese ancestry individuals	NR	15q22.31	15	66051345	IGDCC4,DPP8,PTPLAD1,C15orf44,SLC24A1,DENND4A	DENND4A	rs6494537	3E-9	8.52288	.08	Illumina [561,583]
2013-09-04 04:10:29	20139978	Kamatani Y	2010-02-07	Nat Genet	http://www.ncbi.nlm.nih.gov/pubmed/20139978?itool=EntrezSystem2.PEntrez.Pubmed.Pubmed_ResultsPanel.Pubmed_RVDocSum&ordinalpos=1	Genome-wide association study of hematological and biochemical traits in a Japanese population.	Mean corpuscular hemoglobin	Up to 14,362 Japanese ancestry individuals	NR	16p13.3	16	225653	HBA2,HBA1,LUC7L,ITFG3,RGS11	HBA1	rs2858942	3E-9	8.52288	.07	Illumina [561,583]
2013-09-04 04:10:29	20139978	Kamatani Y	2010-02-07	Nat Genet	http://www.ncbi.nlm.nih.gov/pubmed/20139978?itool=EntrezSystem2.PEntrez.Pubmed.Pubmed_ResultsPanel.Pubmed_RVDocSum&ordinalpos=1	Genome-wide association study of hematological and biochemical traits in a Japanese population.	Mean corpuscular hemoglobin	Up to 14,362 Japanese ancestry individuals	NR	1q31.3	1	198595506	ATP6V1G3,PTPRC	ATP6V1G3 - PEBP1P3	rs12127588	7E-10	9.1549	.09	Illumina [561,583]
2013-09-04 04:10:29	20139978	Kamatani Y	2010-02-07	Nat Genet	http://www.ncbi.nlm.nih.gov/pubmed/20139978?itool=EntrezSystem2.PEntrez.Pubmed.Pubmed_ResultsPanel.Pubmed_RVDocSum&ordinalpos=1	Genome-wide association study of hematological and biochemical traits in a Japanese population.	Mean corpuscular volume	14,364 Japanese ancestry individuals	NR	20q13.31	20	55991695	RBM38	RBM38 - HMGB1P1	rs6092477	1E-8	8	.07	Illumina [561,583]
2013-09-04 04:10:29	20139978	Kamatani Y	2010-02-07	Nat Genet	http://www.ncbi.nlm.nih.gov/pubmed/20139978?itool=EntrezSystem2.PEntrez.Pubmed.Pubmed_ResultsPanel.Pubmed_RVDocSum&ordinalpos=1	Genome-wide association study of hematological and biochemical traits in a Japanese population.	Mean corpuscular volume	14,364 Japanese ancestry individuals	NR	22q11.21	22	21964761	HIC2,UBE2L3	UBE2L3	rs4821112	1E-8	8	.07	Illumina [561,583]
2013-09-04 04:10:29	20139978	Kamatani Y	2010-02-07	Nat Genet	http://www.ncbi.nlm.nih.gov/pubmed/20139978?itool=EntrezSystem2.PEntrez.Pubmed.Pubmed_ResultsPanel.Pubmed_RVDocSum&ordinalpos=1	Genome-wide association study of hematological and biochemical traits in a Japanese population.	Mean corpuscular hemoglobin	Up to 14,362 Japanese ancestry individuals	NR	22q12.3	22	37462936	TMPRSS6	TMPRSS6	rs855791	5E-25	24.301	.12	Illumina [561,583]
2013-09-04 04:10:29	20139978	Kamatani Y	2010-02-07	Nat Genet	http://www.ncbi.nlm.nih.gov/pubmed/20139978?itool=EntrezSystem2.PEntrez.Pubmed.Pubmed_ResultsPanel.Pubmed_RVDocSum&ordinalpos=1	Genome-wide association study of hematological and biochemical traits in a Japanese population.	Mean corpuscular volume	14,364 Japanese ancestry individuals	NR	22q12.3	22	37462936	TMPRSS6	TMPRSS6	rs855791	1E-15	15	.10	Illumina [561,583]
2013-09-04 04:10:29	20139978	Kamatani Y	2010-02-07	Nat Genet	http://www.ncbi.nlm.nih.gov/pubmed/20139978?itool=EntrezSystem2.PEntrez.Pubmed.Pubmed_ResultsPanel.Pubmed_RVDocSum&ordinalpos=1	Genome-wide association study of hematological and biochemical traits in a Japanese population.	Mean corpuscular hemoglobin	Up to 14,362 Japanese ancestry individuals	NR	3p24.2	3	24350811	THRB	THRB	rs9310736	4E-10	9.39794	.08	Illumina [561,583]
2013-09-04 04:10:29	20139978	Kamatani Y	2010-02-07	Nat Genet	http://www.ncbi.nlm.nih.gov/pubmed/20139978?itool=EntrezSystem2.PEntrez.Pubmed.Pubmed_ResultsPanel.Pubmed_RVDocSum&ordinalpos=1	Genome-wide association study of hematological and biochemical traits in a Japanese population.	Mean corpuscular hemoglobin	Up to 14,362 Japanese ancestry individuals	NR	3q29	3	195907653	TFRC,ZDHHC19	RNU7-18P - ZDHHC19	rs4916483	4E-11	10.3979	.08	Illumina [561,583]
2013-09-04 04:10:29	20139978	Kamatani Y	2010-02-07	Nat Genet	http://www.ncbi.nlm.nih.gov/pubmed/20139978?itool=EntrezSystem2.PEntrez.Pubmed.Pubmed_ResultsPanel.Pubmed_RVDocSum&ordinalpos=1	Genome-wide association study of hematological and biochemical traits in a Japanese population.	Mean corpuscular volume	14,364 Japanese ancestry individuals	NR	4q12	4	55394172	PDGFRA,HK1	PDGFRA - KIT	rs218237	2E-29	28.699	.15	Illumina [561,583]
2013-09-04 04:10:29	20139978	Kamatani Y	2010-02-07	Nat Genet	http://www.ncbi.nlm.nih.gov/pubmed/20139978?itool=EntrezSystem2.PEntrez.Pubmed.Pubmed_ResultsPanel.Pubmed_RVDocSum&ordinalpos=1	Genome-wide association study of hematological and biochemical traits in a Japanese population.	Mean corpuscular volume	14,364 Japanese ancestry individuals	NR	4q12	4	55407762	KIT	PDGFRA - KIT	rs172629	1E-27	27	.70	Illumina [561,583]
2013-09-04 04:10:29	20139978	Kamatani Y	2010-02-07	Nat Genet	http://www.ncbi.nlm.nih.gov/pubmed/20139978?itool=EntrezSystem2.PEntrez.Pubmed.Pubmed_ResultsPanel.Pubmed_RVDocSum&ordinalpos=1	Genome-wide association study of hematological and biochemical traits in a Japanese population.	Mean corpuscular hemoglobin	Up to 14,362 Japanese ancestry individuals	NR	4q12	4	55394172	PDGFRA,HK1	PDGFRA - KIT	rs218237	3E-25	24.5229	.14	Illumina [561,583]
2013-09-04 04:10:29	20139978	Kamatani Y	2010-02-07	Nat Genet	http://www.ncbi.nlm.nih.gov/pubmed/20139978?itool=EntrezSystem2.PEntrez.Pubmed.Pubmed_ResultsPanel.Pubmed_RVDocSum&ordinalpos=1	Genome-wide association study of hematological and biochemical traits in a Japanese population.	Mean corpuscular volume	14,364 Japanese ancestry individuals	NR	6p21.1	6	41905275	USP49,MED20,BYSL,CCND3	CCND3	rs3218097	4E-27	26.3979	.16	Illumina [561,583]
2013-09-04 04:10:29	20139978	Kamatani Y	2010-02-07	Nat Genet	http://www.ncbi.nlm.nih.gov/pubmed/20139978?itool=EntrezSystem2.PEntrez.Pubmed.Pubmed_ResultsPanel.Pubmed_RVDocSum&ordinalpos=1	Genome-wide association study of hematological and biochemical traits in a Japanese population.	Mean corpuscular hemoglobin	Up to 14,362 Japanese ancestry individuals	NR	6p21.1	6	41905275	USP49,MED20,BYSL,CCND3	CCND3	rs3218097	2E-20	19.699	.14	Illumina [561,583]
2013-09-04 04:10:29	20139978	Kamatani Y	2010-02-07	Nat Genet	http://www.ncbi.nlm.nih.gov/pubmed/20139978?itool=EntrezSystem2.PEntrez.Pubmed.Pubmed_ResultsPanel.Pubmed_RVDocSum&ordinalpos=1	Genome-wide association study of hematological and biochemical traits in a Japanese population.	Mean corpuscular hemoglobin	Up to 14,362 Japanese ancestry individuals	NR	6q21	6	109634828	C6orf182,CD164	CCDC162P - RPL7P28	rs11966072	1E-8	8	.11	Illumina [561,583]
2013-09-04 04:10:29	20139978	Kamatani Y	2010-02-07	Nat Genet	http://www.ncbi.nlm.nih.gov/pubmed/20139978?itool=EntrezSystem2.PEntrez.Pubmed.Pubmed_ResultsPanel.Pubmed_RVDocSum&ordinalpos=1	Genome-wide association study of hematological and biochemical traits in a Japanese population.	Mean corpuscular hemoglobin	Up to 14,362 Japanese ancestry individuals	NR	6q23.3	6	135418635	HBS1L,MYB	HBS1L - MYB	rs7775698	3E-66	65.5229	.21	Illumina [561,583]
2013-09-04 04:10:29	20139978	Kamatani Y	2010-02-07	Nat Genet	http://www.ncbi.nlm.nih.gov/pubmed/20139978?itool=EntrezSystem2.PEntrez.Pubmed.Pubmed_ResultsPanel.Pubmed_RVDocSum&ordinalpos=1	Genome-wide association study of hematological and biochemical traits in a Japanese population.	Mean corpuscular volume	14,364 Japanese ancestry individuals	NR	6q23.3	6	135418635	HBS1L,MYB	HBS1L - MYB	rs7775698	3E-56	55.5229	.19	Illumina [561,583]
2013-09-04 04:10:29	20139978	Kamatani Y	2010-02-07	Nat Genet	http://www.ncbi.nlm.nih.gov/pubmed/20139978?itool=EntrezSystem2.PEntrez.Pubmed.Pubmed_ResultsPanel.Pubmed_RVDocSum&ordinalpos=1	Genome-wide association study of hematological and biochemical traits in a Japanese population.	Mean corpuscular hemoglobin	Up to 14,362 Japanese ancestry individuals	NR	6q24.1	6	139834012	CITED2	CITED2 - ATP5F1P6	rs632057	1E-9	9	.08	Illumina [561,583]
2013-09-04 04:10:29	20139978	Kamatani Y	2010-02-07	Nat Genet	http://www.ncbi.nlm.nih.gov/pubmed/20139978?itool=EntrezSystem2.PEntrez.Pubmed.Pubmed_ResultsPanel.Pubmed_RVDocSum&ordinalpos=1	Genome-wide association study of hematological and biochemical traits in a Japanese population.	Mean corpuscular volume	14,364 Japanese ancestry individuals	NR	6q24.1	6	139834012	CITED2	CITED2 - ATP5F1P6	rs632057	1E-9	9	.08	Illumina [561,583]
2013-09-04 04:10:29	20139978	Kamatani Y	2010-02-07	Nat Genet	http://www.ncbi.nlm.nih.gov/pubmed/20139978?itool=EntrezSystem2.PEntrez.Pubmed.Pubmed_ResultsPanel.Pubmed_RVDocSum&ordinalpos=1	Genome-wide association study of hematological and biochemical traits in a Japanese population.	Mean corpuscular volume	14,364 Japanese ancestry individuals	NR	9p24.1	9	4844265	RCL1	RCL1	rs2236496	3E-14	13.5229	.09	Illumina [561,583]
2013-09-04 04:10:29	20139978	Kamatani Y	2010-02-07	Nat Genet	http://www.ncbi.nlm.nih.gov/pubmed/20139978?itool=EntrezSystem2.PEntrez.Pubmed.Pubmed_ResultsPanel.Pubmed_RVDocSum&ordinalpos=1	Genome-wide association study of hematological and biochemical traits in a Japanese population.	Mean corpuscular hemoglobin	Up to 14,362 Japanese ancestry individuals	NR	9p24.1	9	4844265	RCL1	RCL1	rs2236496	6E-11	10.2218	.08	Illumina [561,583]
