# Supplementary material for: A systems genetics study of swine illustrates mechanisms underlying human phenotypic traits
Source: BMC Genomics. 2015 Feb 14;16(1):88. doi: 10.1186/s12864-015-1240-y (PMC4336704; doi:10.1186/s12864-015-1240-y)
Supplement: Additional file 3: Table S3. — Loci significantly associated with leg length in the swine F2 cross at false discover rate (FDR) <5% (corresponding P = 4.85 × 10− 6). [file 12864_2015_1240_MOESM3_ESM.xlsx]

## Sheet: SupplementaryTable3_leglength
chromosome	SNP marker	Position	p-value	effect size	mapped genes
4	INRA0014995	82649197	3.36546e-16	1.14833	CHCHD7 LYN MOS PENK PLAG1 RPS20 SDR16C5
7	MARC0033464	35177641	2.05667e-45	2.08487	C6ORF106 HMGA1 PACSIN1 RPS10 SPDEF
7	MARC0060950	134313767	7.67629e-20	1.13271	FBXO9 GCM1 GCSH GSTA2 GSTA4 ICK TMEM14A
11	MARC0072137	35711774	1.40387e-06	0.668277
13	MARC0074316	14816133	1.76865e-07	0.73717	LRRC3B
