# Supplementary material for: A systems genetics study of swine illustrates mechanisms underlying human phenotypic traits
Source: BMC Genomics. 2015 Feb 14;16(1):88. doi: 10.1186/s12864-015-1240-y (PMC4336704; doi:10.1186/s12864-015-1240-y)
Supplement: Additional file 4: Table S4. — Loci significantly associated with rib number in the swine F2 cross at false discover rate (FDR) <5% (corresponding P = b4.85 × 10− 6). [file 12864_2015_1240_MOESM4_ESM.xlsx]

## Sheet: SupplementaryTable4_numribs
chromosome	SNP marker	Position	p-value	effect size	mapped genes
1	DRGA0002465	293928612	3.56238e-11	0.968367	DAB2IP
7	ALGA0044022	105383136	4.71608e-52	2.46764	C14ORF118 IFT43 TGFB3
